# Supplementary material for: Changes in IgA-targeted microbiota following fecal transplantation for recurrent Clostridioides difficile infection
Source: Gut Microbes. 2020 Dec 31;13(1):1862027. doi: 10.1080/19490976.2020.1862027 (PMC7781654; doi:10.1080/19490976.2020.1862027)
Supplement: Supplemental Material [file KGMI_A_1862027_SM4814.zip]

Archive with 3 entries (2 files):
- supplementary/
- supplementary/FileS1_SupplementalRCode_revised.html
- supplementary/Supplementary.pdf
